# Supplementary material for: Rapid and highly sensitive detection of pyocyanin biomarker in different Pseudomonas aeruginosa infections using gold nanoparticles modified sensor
Source: PLoS One. 2019 Jul 30;14(7):e0216438. doi: 10.1371/journal.pone.0216438 (PMC6667159; doi:10.1371/journal.pone.0216438)
Supplement: S1 File — (XLS) [file pone.0216438.s001.xls]

## Sheet: Sheet1
1		43.035	250.278	0	255
2		54.192	255	255	255
3		40.644	255	255	255
4		50.207	255	255	255
5		87.663	255	255	255
6		201.626	255	255	255
7		52.598	255	255	255
8		70.928	255	255	255
9		52.598	255	255	255
10		49.41	255	255	255
11		62.161	255	255	255
12		49.41	255	255	255
13		66.146	255	255	255
14		46.223	255	255	255
15		44.629	255	255	255
16		40.644	255	255	255
17		85.273	255	255	255
18		97.227	255	255	255
19		63.755	255	255	255
20		74.912	255	255	255
21		61.364	255	255	255
22		93.242	255	255	255
23		61.364	255	255	255
24		61.364	255	255	255
25		68.537	255	255	255
26		76.506	255	255	255
27		62.161	255	255	255
28		40.644	255	255	255
29		41.441	255	255	255
30		51.801	255	255	255
31		49.41	255	255	255
32		59.77	255	255	255
33		89.257	255	255	255
34		251.833	255	255	255
35		50.207	255	255	255
36		72.522	255	255	255
37		61.364	255	255	255
38		40.644	255	255	255
39		144.246	255	255	255
40		47.019	255	255	255
41		62.161	255	255	255
42		160.982	255	255	255
43		63.755	255	255	255
44		128.307	255	255	255
45		42.238	255	255	255
46		42.238	255	255	255
47		66.943	255	255	255
48		94.836	255	255	255
49		79.694	255	255	255
50		66.146	255	255	255
51		180.905	255	255	255
52		153.809	255	255	255
53		51.004	247.031	0	255
54		44.629	255	255	255
55		119.541	255	255	255
56		48.613	255	255	255
57		62.161	255	255	255
58		51.004	255	255	255
59		103.602	255	255	255
60	Mean	75.264	254.785	246.356	255
61	SD	42.737	1.197	46.543	0
62	Min	40.644	247.031	0	255
63	Max	251.833	255	255	255
